# Supplementary material for: Partitioning of fatty acids between membrane and storage lipids controls ER membrane expansion
Source: EMBO J. 2025 Jan 3;44(3):781–800. doi: 10.1038/s44318-024-00355-3 (PMC11790888; doi:10.1038/s44318-024-00355-3)
Supplement: Supplementary file 3 — Source data Fig. 2 [file 44318_2024_355_MOESM3_ESM.zip]

Archive with 72 entries (66 files):
- Figure 2/
- __MACOSX/._Figure 2
- Figure 2/.DS_Store
- __MACOSX/Figure 2/._.DS_Store
- Figure 2/2F/
- __MACOSX/Figure 2/._2F
- Figure 2/2C/
- __MACOSX/Figure 2/._2C
- Figure 2/2D/
- __MACOSX/Figure 2/._2D
- Figure 2/2E/
- __MACOSX/Figure 2/._2E
- Figure 2/2B/
- __MACOSX/Figure 2/._2B
- Figure 2/2F/C1-Snap-1739 (Nsr1-GFP EXP).tif
- __MACOSX/Figure 2/2F/._C1-Snap-1739 (Nsr1-GFP EXP).tif
- Figure 2/2F/C2-Snap-1625 (Lro1*-mCh EXP).tif
- __MACOSX/Figure 2/2F/._C2-Snap-1625 (Lro1*-mCh EXP).tif
- Figure 2/2F/.DS_Store
- __MACOSX/Figure 2/2F/._.DS_Store
- Figure 2/2F/C1-Snap-68 (Nsr1-GFP PDS).tif
- __MACOSX/Figure 2/2F/._C1-Snap-68 (Nsr1-GFP PDS).tif
- Figure 2/2F/Merge (Lro1-mCh EXP).tif
- __MACOSX/Figure 2/2F/._Merge (Lro1-mCh EXP).tif
- Figure 2/2F/Merge (Lro1-mCh PDS).tif
- __MACOSX/Figure 2/2F/._Merge (Lro1-mCh PDS).tif
- Figure 2/2F/Merge (H1-Lro1*-mCh EXP).tif
- __MACOSX/Figure 2/2F/._Merge (H1-Lro1*-mCh EXP).tif
- Figure 2/2F/Merge (Lro1*-mCh EXP).tif
- __MACOSX/Figure 2/2F/._Merge (Lro1*-mCh EXP).tif
- Figure 2/2F/Merge (H1-Lro1*-mCh PDS).tif
- __MACOSX/Figure 2/2F/._Merge (H1-Lro1*-mCh PDS).tif
- Figure 2/2F/Merge (Lro1*-mCh PDS).tif
- __MACOSX/Figure 2/2F/._Merge (Lro1*-mCh PDS).tif
- Figure 2/2F/C2-Snap-1650 (Lro1-mCh PDS).tif
- __MACOSX/Figure 2/2F/._C2-Snap-1650 (Lro1-mCh PDS).tif
- Figure 2/2F/C2-Snap-52 (H1-Lro1*-mCh EXP).tif
- __MACOSX/Figure 2/2F/._C2-Snap-52 (H1-Lro1*-mCh EXP).tif
- Figure 2/2F/C1-Snap-52 (Nsr1-GFP EXP).tif
- __MACOSX/Figure 2/2F/._C1-Snap-52 (Nsr1-GFP EXP).tif
- Figure 2/2F/C2-Snap-1739 (Lro1-mCh EXP).tif
- __MACOSX/Figure 2/2F/._C2-Snap-1739 (Lro1-mCh EXP).tif
- Figure 2/2F/C2-Snap-1773 (Lro1*-mCh PDS).tif
- __MACOSX/Figure 2/2F/._C2-Snap-1773 (Lro1*-mCh PDS).tif
- Figure 2/2F/C1-Snap-1773 (Nsr1-GFP PDS).tif
- __MACOSX/Figure 2/2F/._C1-Snap-1773 (Nsr1-GFP PDS).tif
- Figure 2/2F/C1-Snap-1625 (Nsr1-GFP EXP).tif
- __MACOSX/Figure 2/2F/._C1-Snap-1625 (Nsr1-GFP EXP).tif
- Figure 2/2F/C1-Snap-1650 (Nsr1-GFP PDS).tif
- __MACOSX/Figure 2/2F/._C1-Snap-1650 (Nsr1-GFP PDS).tif
- Figure 2/2F/C2-Snap-68 (H1-Lro1*-mCh PDS).tif
- __MACOSX/Figure 2/2F/._C2-Snap-68 (H1-Lro1*-mCh PDS).tif
- Figure 2/2C/.DS_Store
- __MACOSX/Figure 2/2C/._.DS_Store
- Figure 2/2C/2C.xlsx
- __MACOSX/Figure 2/2C/._2C.xlsx
- Figure 2/2D/Data for plot +Raw Data Lro1Star Neutral Lipid .xlsx
- __MACOSX/Figure 2/2D/._Data for plot +Raw Data Lro1Star Neutral Lipid .xlsx
- Figure 2/2D/.DS_Store
- __MACOSX/Figure 2/2D/._.DS_Store
- Figure 2/2E/Spot growth assay (plus minus oleate).tif
- __MACOSX/Figure 2/2E/._Spot growth assay (plus minus oleate).tif
- Figure 2/2B/C1-Snap-1148-1(Lro1*[S324A]).tif
- __MACOSX/Figure 2/2B/._C1-Snap-1148-1(Lro1*[S324A]).tif
- Figure 2/2B/C1-Snap-1127-1 (Lro1-mCh).tif
- __MACOSX/Figure 2/2B/._C1-Snap-1127-1 (Lro1-mCh).tif
- Figure 2/2B/C1-Snap-1143-1(Lro1*-mCh).tif
- __MACOSX/Figure 2/2B/._C1-Snap-1143-1(Lro1*-mCh).tif
- Figure 2/2B/C1-Snap-1132-1(H1-Lro1*-mCh).tif
- __MACOSX/Figure 2/2B/._C1-Snap-1132-1(H1-Lro1*-mCh).tif
- Figure 2/2B/C1-Snap-1118-1 (vector).tif
- __MACOSX/Figure 2/2B/._C1-Snap-1118-1 (vector).tif
