# Supplementary material for: Partitioning of fatty acids between membrane and storage lipids controls ER membrane expansion
Source: EMBO J. 2025 Jan 3;44(3):781–800. doi: 10.1038/s44318-024-00355-3 (PMC11790888; doi:10.1038/s44318-024-00355-3)
Supplement: Supplementary file 3 — Source data Fig. 2 [file 44318_2024_355_MOESM3_ESM.zip › Figure 2/2C/2C.xlsx]

## Sheet: Sheet1
experiment-1	vector	LRO1-mCh	LRO1*-mCh	H1-LRO1*-mCh	LRO1*[S324A]-mCh
LD surface(μm²)/cells	0.00259347	0.167813	0.936135	0.911293	0.00302563
experiment-2	vector	LRO1-mCh	LRO1*-mCh	H1-LRO1*-mCh	LRO1*[S324A]-mCh
LD surface(μm²)/cells	0.00177613	0.111604	0.881084	0.846775	0.00566175
experiment-3	vector	LRO1-mCh	LRO1*-mCh	H1-LRO1*-mCh	LRO1*[S324A]-mCh
LD surface(μm²)/cells	0.00511263	0.0899279	0.91813	0.770519	0.0071708
experiment-4	vector	LRO1-mCh	LRO1*-mCh	H1-LRO1*-mCh	LRO1*[S324A]-mCh
LD surface(μm²)/cells	0.00242717	0.0305277	0.627767	0.593169	0.000360317
experiment-5	vector	LRO1-mCh	LRO1*-mCh	H1-LRO1*-mCh	LRO1*[S324A]-mCh
LD surface(μm²)/cells	0.00171981	0.0743043	1.17511	0.636253	0.00142218
