# Supplementary material for: Partitioning of fatty acids between membrane and storage lipids controls ER membrane expansion
Source: EMBO J. 2025 Jan 3;44(3):781–800. doi: 10.1038/s44318-024-00355-3 (PMC11790888; doi:10.1038/s44318-024-00355-3)
Supplement: Supplementary file 3 — Source data Fig. 2 [file 44318_2024_355_MOESM3_ESM.zip › Figure 2/2D/Data for plot +Raw Data Lro1Star Neutral Lipid .xlsx]

## Sheet: Data used for plot
Lipid	WT	WT SD	4D+LRO1	4D+LRO1 SD	4D+LRO1*	4D+LRO1* SD				WT (1)	WT (2)	WT (3)	WT (4)	LRO1 (1)	LRO1 (2)	LRO1 (3)	LRO1 (4)	LRO1* (1)	LRO1* (2)	LRO1* (3)	LRO1* (4)
PL	61.6158	4.3856	57.5622	3.7522	39.9683	3.4695				ND	62.1318	65.7205	56.995	62.2552	58.8866	54.1326	54.9744	34.9374	42.0168	40.4203	42.4986
DAG	2.272	0.8874	3.7046	0.9102	2.3978	0.2243				3.46624	2.40561	1.47242	1.74361	4.96702	3.16521	2.93102	3.75518	2.50715	2.17602	2.35864	2.22152
Erg	20.0055	4.5056	20.1046	4.135	14.8796	3.2854				19.8246	24.5988	15.5931	ND	18.0551	25.9939	19.7719	16.5975	19.3196	15.0274	14.7855	10.0507
FA	6.6018	2.4441	13.9402	4.5807	10.7297	2.5196				9.17995	3.50241	5.98709	7.73775	8.95077	ND	17.9555	14.9143	13.7067	8.09074	12.9998	8.71378
TAG	3.6042	0.8437	4.6978	2.1889	32.0045	3.3615				3.66005	4.57316	2.51361	3.66979	3.97191	3.4517	3.40901	7.95865	29.4417	32.625	29.4358	36.5154
ErgE	6.3985	2.1672	0	0	0.0303	0.0423				6.05192	8.70254	3.58334	7.25635	0	0	0	0	0.0874791	0.0640789	0	0
PL=phospholipids, DAG=diacylglycerol, Erg=ergesterol, FA=fatty acid, TAG=triacylglycerol,ErgE=ergesterol ester
ND= no data

## Sheet: Raw Data
Name	Volume	Bg. Value	Bg. Type	Percent	Average	Std. Dev.	Sum	Median	Area	Max. Int.	Max. X	Max. Y	Min. Int.	Min. X	Min. Y	CentroidX	CentroidY	Perimeter	Width	Height	SumAboveBG	PixelsAboveBG	Comment
LRO1-PL	2.64163e+06	0	None	2.75	410.192	780.473	2.64163e+06	16.73	6440	4620.25	678	1738	1.66	644	1764	685	1733	301	97	84	2.64163e+06	6440
LRO1-PL	3.96761e+06	0	None	4.13	616.088	1063.66	3.96761e+06	74.44	6440	4821.15	1110	1748	2.58	1087	1744	1128	1745	301	97	84	3.96761e+06	6440
LRO1*-PL	2.34402e+06	0	None	2.44	363.978	589.906	2.34402e+06	45.87	6440	2480.04	1275	1743	1.46	1234	1751	1280	1739	301	97	84	2.34402e+06	6440
BY4741-PL	1.39711e+07	0	None	14.53	2169.43	3845.02	1.39711e+07	45.68	6440	15671.6	1457	1749	4.11	1407	1759	1453	1737	301	97	84	1.39711e+07	6440
LRO1*-PL	3.85457e+06	0	None	4.01	598.536	962.387	3.85457e+06	69.18	6440	5429.15	1740	1738	2.9	1800	1753	1751	1746	301	97	84	3.85457e+06	6440
PL Blank	25518.4	0	None	0.03	3.962	1.98	25518.4	3.6	6440	17.87	394	1726	0.11	401	1742	356	1743	301	97	84	25518.4	6440
LRO1-DAG	222283	0	None	0.23	72.311	55.562	222283	53.24	3074	253.58	683	1620	5.15	729	1623	687	1618	216	81	48	222283	3074
LRO1*-DAG	157311	0	None	0.16	51.175	34.756	157311	42.38	3074	147.5	817	1619	3.22	851	1624	813	1617	216	81	48	157311	3074
BY4741-DAG	252585	0	None	0.26	82.168	62.516	252585	62.57	3074	267.6	999	1630	3.65	962	1627	1003	1628	216	81	48	252585	3074
LRO1-DAG	225447	0	None	0.23	73.34	45.615	225447	59.56	3074	218.02	1129	1629	11.61	1096	1631	1133	1627	216	81	48	225447	3074
LRO1*-DAG	179934	0	None	0.19	58.534	36.584	179934	51.34	3074	158.41	1277	1633	3.65	1326	1625	1284	1631	216	81	48	179934	3074
BY4741-DAG	561330	0	None	0.58	182.606	136.311	561330	140.22	3074	564.47	1458	1619	13.36	1418	1611	1455	1621	216	81	48	561330	3074
LRO1*-DAG	211861	0	None	0.22	68.92	45.067	211861	58.29	3074	190.44	1747	1623	4.06	1799	1628	1756	1626	216	81	48	211861	3074
DAG Blank	13556.2	0	None	0.01	4.41	2.024	13556.2	4.06	3074	16.56	385	1618	0.38	408	1602	380	1611	216	81	48	13556.2	3074
BY4741-Erg	1.0646e+06	0	None	1.11	271.582	283.928	1.0646e+06	147.16	3920	1107.74	548	1549	7.72	505	1555	550	1547	254	99	50	1.0646e+06	3920
LRO1-Erg	775518	0	None	0.81	197.836	196.028	775518	117.83	3920	837.8	685	1558	6.13	644	1566	688	1558	254	99	50	775518	3920
LRO1*-Erg	819214	0	None	0.85	208.983	206.951	819214	116.19	3920	864.36	813	1557	7.69	862	1551	814	1558	254	99	50	819214	3920
BY4741-Erg	1.38388e+06	0	None	1.44	353.03	363.762	1.38388e+06	188.73	3920	1358.3	1006	1570	8.47	958	1576	1005	1568	254	99	50	1.38388e+06	3920
LRO1-Erg	1.75693e+06	0	None	1.83	448.196	450.548	1.75693e+06	247.68	3920	1755.9	1127	1568	17.93	1166	1588	1133	1568	254	99	50	1.75693e+06	3920
LRO1*-Erg	1.29887e+06	0	None	1.35	331.345	319.247	1.29887e+06	192.35	3920	1138.71	1278	1571	8.19	1236	1578	1285	1571	254	99	50	1.29887e+06	3920
LRO1*-Erg	1.38627e+06	0	None	1.44	353.639	325.793	1.38627e+06	219.04	3920	1208.16	1750	1566	12.23	1805	1574	1756	1566	254	99	50	1.38627e+06	3920
Erg Blank	16797.7	0	None	0.02	4.285	2.068	16797.7	3.97	3920	16	403	1516	0.42	407	1517	382	1537	254	99	50	16797.7	3920
LRO1-FA	423851	0	None	0.44	38.288	25.072	423851	31.21	11070	113.68	697	1351	2.88	744	1329	693	1349	399	103	136	423851	11070
LRO1*-FA	582364	0	None	0.61	52.607	36.313	582364	42.65	11070	163.66	823	1373	2.93	859	1326	817	1367	399	103	136	582364	11070
BY4741-FA	680758	0	None	0.71	61.496	44.097	680758	50.75	11070	204.59	1008	1369	3.17	1045	1334	1008	1384	399	103	136	680758	11070
LRO1*-FA	957315	0	None	1	86.478	70.594	957315	69.87	11070	297.5	1291	1412	2.83	1320	1355	1289	1412	399	103	136	957315	11070
BY4741-FA	813675	0	None	0.85	73.503	49.328	813675	62.57	11070	226.45	1464	1386	5.27	1507	1367	1459	1393	399	103	136	813675	11070
LRO1*-FA	785039	0	None	0.82	70.916	51.635	785039	55.99	11070	227.49	1758	1369	3.86	1790	1320	1758	1379	399	103	136	785039	11070
FA Blank	47717.5	0	None	0.05	4.311	2.174	47717.5	3.97	11070	18.22	400	1277	0.39	360	1282	381	1306	399	103	136	47717.5	11070
LRO1*-TAG	2.41772e+06	0	None	2.51	125.283	114.407	2.41772e+06	78.05	19298	458.26	824	953	3.29	852	872	821	956	523	139	176	2.41772e+06	19298
BY4741-TAG	341940	0	None	0.36	17.719	9.626	341940	15.29	19298	58.18	1017	981	1.7	955	1027	1010	970	523	139	176	341940	19298
LRO1-TAG	320616	0	None	0.33	16.614	9.717	320616	13.66	19298	57.45	1119	1004	0.76	1163	909	1142	994	523	139	176	320616	19298
LRO1*-TAG	2.04334e+06	0	None	2.13	105.883	93.093	2.04334e+06	69.41	19298	365.73	1301	1005	3.81	1266	918	1294	1005	523	139	176	2.04334e+06	19298
BY4741-TAG	1.09512e+06	0	None	1.14	56.748	36.512	1.09512e+06	44.84	19298	170.98	1474	1000	6.69	1529	1023	1466	986	523	139	176	1.09512e+06	19298
LRO1*-TAG	3062714	0	None	3.19	158.706	144.101	3062714	99.72	19298	565.46	1777	977	6.48	1767	886	1767	973	523	139	176	3062714	19298
TAG Blank	89546.4	0	None	0.09	4.64	2.121	89546.4	4.31	19298	21.16	383	828	0.4	312	941	362	882	523	139	176	89546.4	19298
LRO1-ErgE	71276.9	0	None	0.07	6.079	3.116	71276.9	5.43	11726	26.26	755	325	0.63	758	401	684	356	450	143	82	71276.9	11726
LRO1*-ErgE	70766.2	0	None	0.07	6.035	4.185	70766.2	4.84	11726	32.92	803	327	0.38	792	385	834	357	450	143	82	70766.2	11726
BY4741-ErgE	502651	0	None	0.52	42.866	24.687	502651	38.18	11726	121.61	1021	357	2.04	930	399	1007	359	450	143	82	502651	11726
LRO1-ErgE	67092.4	0	None	0.07	5.722	4.092	67092.4	4.63	11726	34.36	1077	352	0.47	1099	400	1134	362	450	143	82	67092.4	11726
LRO1*-ErgE	74801.9	0	None	0.08	6.379	4.014	74801.9	5.34	11726	30.21	1332	328	0.38	1226	366	1299	359	450	143	82	74801.9	11726
BY4741-ErgE	1.91253e+06	0	None	1.99	163.102	101.248	1.91253e+06	137.62	11726	420.67	1479	365	12.52	1547	403	1476	365	450	143	82	1.91253e+06	11726
LRO1*-ErgE	96258.2	0	None	0.1	8.209	7.189	96258.2	5.63	11726	55.37	1799	329	0.33	1710	401	1780	355	450	143	82	96258.2	11726
ErgE Blank	76810.1	0	None	0.08	6.55	2.563	76810.1	6.2	11726	25.14	395	364	0.49	308	337	382	365	450	143	82	76810.1	11726
Name	Volume	Bg. Value	Bg. Type	Percent	Average	Std. Dev.	Sum	Median	Area	Max. Int.	Max. X	Max. Y	Min. Int.	Min. X	Min. Y	CentroidX	CentroidY	Perimeter	Width	Height	SumAboveBG	PixelsAboveBG
BY4741-PL	1.55231e+07	0	None	26.41	3298.57	4172.94	1.55231e+07	374.22	4706	18477.2	198	1676	5.56	184	1673	219	1672	256	85	70	1.55231e+07	4706
LRO1-PL	1.46327e+06	0	None	2.49	310.937	590.869	1.46327e+06	47.37	4706	3026.52	375	1674	2.43	331	1677	373	1675	256	85	70	1.46327e+06	4706
LRO1*-PL	1.11493e+06	0	None	1.9	236.917	361.716	1.11493e+06	39.39	4706	1960.96	1133	1676	1.31	1141	1694	1116	1674	256	85	70	1.11493e+06	4706
BY4741-PL	8.41394e+06	0	None	14.31	1787.92	2226.57	8.41394e+06	544.02	4706	9327.56	1275	1694	4.96	1305	1699	1270	1678	256	85	70	8.41394e+06	4706
LRO1-PL	1.60222e+06	0	None	2.73	340.463	428.075	1.60222e+06	53.54	4706	1525.85	1424	1676	1.46	1457	1672	1415	1677	256	85	70	1.60222e+06	4706
LRO1*-PL	1.55978e+06	0	None	2.65	331.445	422.723	1.55978e+06	98.9	4706	2110.29	1573	1683	1.31	1612	1686	1568	1675	256	85	70	1.55978e+06	4706
PL Blank	14876	0	None	0.03	3.161	1.599	14876	2.93	4706	14.13	1746	1650	0.13	1738	1690	1737	1677	256	85	70	14876	4706
BY4741-DAG	359394	0	None	0.61	98.41	76.121	359394	78.17	3652	307.82	218	1492	3.68	171	1492	221	1492	256	105	44	359394	3652
LRO1-DAG	90366.8	0	None	0.15	24.744	20.598	90366.8	16.84	3652	101.25	376	1506	1.42	344	1483	375	1502	256	105	44	90366.8	3652
LRO1*-DAG	76134.6	0	None	0.13	20.847	14.733	76134.6	17.01	3652	68.26	1128	1518	1.63	1082	1529	1120	1519	256	105	44	76134.6	3652
BY4741-DAG	268890	0	None	0.46	73.628	58.351	268890	55.79	3652	232.51	1275	1518	2.74	1324	1517	1273	1519	256	105	44	268890	3652
LRO1-DAG	120371	0	None	0.2	32.96	25.12	120371	27.69	3652	113.39	1417	1519	1.44	1373	1524	1419	1520	256	105	44	120371	3652
LRO1*-DAG	92699.6	0	None	0.16	25.383	17.456	92699.6	21.86	3652	82.25	1574	1520	0.67	1528	1514	1572	1520	256	105	44	92699.6	3652
DAG Blank	11943.3	0	None	0.02	3.27	1.615	11943.3	3.04	3652	11.94	1718	1538	0.18	1675	1526	1698	1518	256	105	44	11943.3	3652
LRO1-Erg	549950	0	None	0.94	83.554	99.36	549950	38.61	6582	422.66	384	1438	0.91	438	1437	377	1440	317	119	70	549950	6582
BY4741-Erg	1.02455e+06	0	None	1.74	155.659	196.814	1.02455e+06	62.46	6582	885.17	819	1454	2.58	867	1429	819	1454	317	119	70	1.02455e+06	6582
LRO1*-Erg	423321	0	None	0.72	64.315	72.335	423321	29.61	6582	312.44	1118	1460	0.89	1181	1457	1122	1459	317	119	70	423321	6582
LRO1-Erg	500167	0	None	0.85	75.99	83.515	500167	38.27	6582	348.79	1419	1465	1.22	1476	1468	1420	1466	317	119	70	500167	6582
LRO1*-Erg	386289	0	None	0.66	58.689	57.256	386289	35.01	6582	244.65	1568	1471	1.16	1631	1471	1573	1467	317	119	70	386289	6582
Erg Blank	20927.3	0	None	0.04	3.179	1.595	20927.3	2.93	6582	13.77	1747	1471	0.11	1740	1431	1733	1464	317	119	70	20927.3	6582
BY4741-FA	782431	0	None	1.33	49.798	35.778	782431	37.08	15712	159.11	227	1151	2.6	171	1198	223	1167	485	113	176	782431	15712
LRO1-FA	318836	0	None	0.54	20.293	14.886	318836	14.65	15712	80.88	380	1195	1.08	432	1225	381	1191	485	113	176	318836	15712
LRO1*-FA	395621	0	None	0.67	25.18	22.492	395621	15.56	15712	99.04	1133	1227	0.58	1183	1219	1127	1233	485	113	176	395621	15712
BY4741-FA	705869	0	None	1.2	44.925	33.965	705869	32.45	15712	153.42	1285	1205	2.69	1230	1194	1281	1215	485	113	176	705869	15712
LRO1-FA	305228	0	None	0.52	19.426	15.09	305228	13.26	15712	83.38	1430	1199	1	1472	1277	1429	1211	485	113	176	305228	15712
LRO1*-FA	460265	0	None	0.78	29.294	22.471	460265	21.16	15712	106.02	1584	1187	1.52	1551	1131	1581	1194	485	113	176	460265	15712
FA Blank	48599.3	0	None	0.08	3.093	1.565	48599.3	2.85	15712	13.41	1755	1127	0.1	1725	1127	1745	1198	485	113	176	48599.3	15712
BY4741-TAG	669574	0	None	1.14	34.408	20.927	669574	27.76	19460	105.17	212	711	4.28	281	675	219	706	537	127	194	669574	19460
LRO1-TAG	167644	0	None	0.29	8.615	4.275	167644	7.76	19460	29.16	397	729	0.5	403	649	380	734	537	127	194	167644	19460
LRO1*-TAG	877540	0	None	1.49	45.095	38.775	877540	30.14	19460	167.75	1139	796	1.41	1129	701	1142	793	537	127	194	877540	19460
BY4741-TAG	617231	0	None	1.05	31.718	19.867	617231	25.21	19460	99.04	1300	767	2.74	1318	854	1298	770	537	127	194	617231	19460
LRO1-TAG	306232	0	None	0.52	15.736	10.007	306232	12.52	19460	54.35	1462	748	0.67	1457	853	1450	759	537	127	194	306232	19460
LRO1*-TAG	1.40383e+06	0	None	2.39	72.14	63.507	1.40383e+06	47.66	19460	289.47	1601	733	1.81	1659	792	1604	726	537	127	194	1.40383e+06	19460
TAG Blank	76431.8	0	None	0.13	3.928	1.811	76431.8	3.65	19460	18.82	1722	734	0.15	1808	721	1769	733	537	127	194	76431.8	19460
BY4741-ErgE	890779
LRO1-ErgE	105723
LRO1*-ErgE	109919
BY4741-ErgE	1.11454e+06
LRO1-ErgE	120181
LRO1*-ErgE	107931
ErgE Blank	45211.2
Signal intensity is designated as Volume. Volume from a blank lane was used as a background readng and subtracted from corresponding signals. Total volume in each lane was added and percent of each lipid species was determined by dividing signal intensity of each spot by the total signal of all spots in the lane.
