# Supplementary material for: Partitioning of fatty acids between membrane and storage lipids controls ER membrane expansion
Source: EMBO J. 2025 Jan 3;44(3):781–800. doi: 10.1038/s44318-024-00355-3 (PMC11790888; doi:10.1038/s44318-024-00355-3)
Supplement: Supplementary file 4 — Source data Fig. 3 [file 44318_2024_355_MOESM4_ESM.zip]

Archive with 42 entries (37 files):
- Figure 3/
- __MACOSX/._Figure 3
- Figure 3/3B/
- __MACOSX/Figure 3/._3B
- Figure 3/3C/
- __MACOSX/Figure 3/._3C
- Figure 3/3D/
- __MACOSX/Figure 3/._3D
- Figure 3/.DS_Store
- __MACOSX/Figure 3/._.DS_Store
- Figure 3/3A/
- __MACOSX/Figure 3/._3A
- Figure 3/3B/3 B.xlsx
- __MACOSX/Figure 3/3B/._3 B.xlsx
- Figure 3/3B/C1-MAX_Experiment-28 (GAL-Lro1* S324A MDH).tif
- __MACOSX/Figure 3/3B/._C1-MAX_Experiment-28 (GAL-Lro1* S324A MDH).tif
- Figure 3/3B/C3-MAX_Experiment-24  (GAL-Lro1* MDH).tif
- __MACOSX/Figure 3/3B/._C3-MAX_Experiment-24  (GAL-Lro1* MDH).tif
- Figure 3/3B/C1-Snap-1892 (GAL-Lro1*).tif
- __MACOSX/Figure 3/3B/._C1-Snap-1892 (GAL-Lro1*).tif
- Figure 3/3B/C1-MAX_Experiment-24 (GAL-Lro1* FAA4mNG).tif
- __MACOSX/Figure 3/3B/._C1-MAX_Experiment-24 (GAL-Lro1* FAA4mNG).tif
- Figure 3/3B/C1-Snap-1887(vector).tif
- __MACOSX/Figure 3/3B/._C1-Snap-1887(vector).tif
- Figure 3/3B/C1-MAX_Experiment16 (vector MDH).tif
- __MACOSX/Figure 3/3B/._C1-MAX_Experiment16 (vector MDH).tif
- Figure 3/3B/C1-Snap-1897(GAL-Lro1*-S324A).tif
- __MACOSX/Figure 3/3B/._C1-Snap-1897(GAL-Lro1*-S324A).tif
- Figure 3/3C/.DS_Store
- __MACOSX/Figure 3/3C/._.DS_Store
- Figure 3/3C/Spot growth assay (Gluc Gal).tif
- __MACOSX/Figure 3/3C/._Spot growth assay (Gluc Gal).tif
- Figure 3/3D/Fig 3D.xlsx
- __MACOSX/Figure 3/3D/._Fig 3D.xlsx
- Figure 3/3A/C1-Snap-1347(GAL-Lro1).tif
- __MACOSX/Figure 3/3A/._C1-Snap-1347(GAL-Lro1).tif
- Figure 3/3A/C1-Snap-1342(vector).tif
- __MACOSX/Figure 3/3A/._C1-Snap-1342(vector).tif
- Figure 3/3A/C1-Snap-1352(GAL-Lro1 S324A).tif
- __MACOSX/Figure 3/3A/._C1-Snap-1352(GAL-Lro1 S324A).tif
- Figure 3/3A/3 A.xlsx
- __MACOSX/Figure 3/3A/._3 A.xlsx
