# Supplementary material for: Partitioning of fatty acids between membrane and storage lipids controls ER membrane expansion
Source: EMBO J. 2025 Jan 3;44(3):781–800. doi: 10.1038/s44318-024-00355-3 (PMC11790888; doi:10.1038/s44318-024-00355-3)
Supplement: Supplementary file 4 — Source data Fig. 3 [file 44318_2024_355_MOESM4_ESM.zip › Figure 3/3B/3 B.xlsx]

## Sheet: Sheet1
	vector	LRO1*	LRO1*[S324A]
experiment-1	0.224632	1.6831	0.348095	LD surface(μm²)/cells
experiment-2	0.19666	1.41379	0.31733	LD surface(μm²)/cells
experiment-3	0.211843	1.45663	0.389264	LD surface(μm²)/cells
experiment-4	0.17374	1.14768	0.340757	LD surface(μm²)/cells
