# Supplementary material for: Partitioning of fatty acids between membrane and storage lipids controls ER membrane expansion
Source: EMBO J. 2025 Jan 3;44(3):781–800. doi: 10.1038/s44318-024-00355-3 (PMC11790888; doi:10.1038/s44318-024-00355-3)
Supplement: Supplementary file 4 — Source data Fig. 3 [file 44318_2024_355_MOESM4_ESM.zip › Figure 3/3D/Fig 3D.xlsx]

## Sheet: Fig 3D data
	vector (repeat 1)	vector (repeat 2)	vector (repeat 3)	GAL-LRO1* (repeat 1)	GAL-LRO1* (repeat 2)	GAL-LRO1* (repeat 3)	GAL-LRO1*[S324A] (repeat 1)	GAL-LRO1*[S324A] (repeat 2)	GAL-LRO1*[S324A] (repeat 3)		vector		GAL-LRO1*		GAL-LRO1*[S324A]
Lipid HG Class	mean (mol % total lipid)	mean (mol % total lipid)	mean (mol % total lipid)	mean (mol % total lipid)	mean (mol % total lipid)	mean (mol % total lipid)	mean (mol % total lipid)	mean (mol % total lipid)	mean (mol % total lipid)		mean (mol % total lipid)	st. dev.	mean (mol % total lipid)	st. dev.	mean (mol % total lipid)	st. dev.
PI	51.7103	48.8923	59.4799	26.4753	17.6914	19.2426	57.0197	55.3147	56.5253		53.3609	5.48341	21.1364	4.68819	56.2866	0.877173
PC	22.8775	25.2542	19.7091	17.7185	18.6916	21.2613	19.799	19.5501	19.8801		22.6136	2.78198	19.2238	1.83034	19.7431	0.171946
PE	9.4767	9.70393	8.46785	6.76077	6.44734	7.86548	6.77197	8.17183	7.46023		9.21616	0.657939	7.02453	0.744959	7.46801	0.699962
TG	5.88753	5.33124	4.78863	41.2688	49.5236	42.6279	9.73018	9.61203	8.93219		5.3358	0.549464	44.4734	4.42603	9.4248	0.430683
DG	5.44689	5.65287	4.35346	2.29489	2.41363	2.69388	4.52593	4.5107	4.823		5.15108	0.698388	2.46747	0.204872	4.61988	0.176073
LPC	2.47093	2.57193	1.65225	2.80891	2.7205	3.30605	1.1557	1.41549	1.15854		2.2317	0.504358	2.94515	0.315656	1.24324	0.149175
LPE	2.13009	2.59351	1.54878	2.67282	2.51197	3.00285	0.997538	1.42508	1.22066		2.09079	0.523473	2.72921	0.250253	1.21442	0.213837
PC Fatty acid annotation	mol % of total PC	mol % of total PC	mol % of total PC	mol % of total PC	mol % of total PC	mol % of total PC	mol % of total PC	mol % of total PC	mol % of total PC		mean (mol % of total PC)	st. dev.	mean (mol % of total PC)	st. dev.	mean (mol % of total PC)	st. dev.
PC 16:1_16:1	25.73	28.69	29.92	20.76	20.12	22.12	29	29.57	30.37		28.1133	2.1537	21	1.02137	29.6467	0.68821
PC 16:1_16:0	12.58	11.25	11.73	17.82	18.14	20.07	13.63	13.8	14.25		11.8533	0.673523	18.6767	1.21722	13.8933	0.320364
PC 16:1_18:1	24.56	24.51	22.4	12.94	10.79	13.15	19.47	20.67	20.2		23.8233	1.2329	12.2933	1.30615	20.1133	0.604676
PC 16:0_18:1	8.91	9.21	8.51	13.3	12.35	13.37	11.47	10.54	9.49		8.87667	0.351188	13.0067	0.569766	10.5	0.990606
