# Supplementary material for: Partitioning of fatty acids between membrane and storage lipids controls ER membrane expansion
Source: EMBO J. 2025 Jan 3;44(3):781–800. doi: 10.1038/s44318-024-00355-3 (PMC11790888; doi:10.1038/s44318-024-00355-3)
Supplement: Supplementary file 4 — Source data Fig. 3 [file 44318_2024_355_MOESM4_ESM.zip › Figure 3/3A/3 A.xlsx]

## Sheet: Sheet1
	vector	LRO1	LRO1[S324A]
experiment-1	0.141597	0.272505	0.170374	LD surface(μm²)/cells
experiment-2	0.160871	0.254814	0.168671	LD surface(μm²)/cells
experiment-3	0.109121	0.257547	0.131262	LD surface(μm²)/cells
experiment-4	0.109368	0.211514	0.18579	LD surface(μm²)/cells
