# Supplementary material for: Partitioning of fatty acids between membrane and storage lipids controls ER membrane expansion
Source: EMBO J. 2025 Jan 3;44(3):781–800. doi: 10.1038/s44318-024-00355-3 (PMC11790888; doi:10.1038/s44318-024-00355-3)
Supplement: Supplementary file 5 — Source data Fig. 4 [file 44318_2024_355_MOESM5_ESM.zip]

Archive with 22 entries (19 files):
- Figure 4/
- __MACOSX/._Figure 4
- Figure 4/.DS_Store
- __MACOSX/Figure 4/._.DS_Store
- Figure 4/4B/
- __MACOSX/Figure 4/._4B
- Figure 4/4C/
- __MACOSX/Figure 4/._4C
- Figure 4/4B/Spot growth assays ( plus minus oleate).tif
- __MACOSX/Figure 4/4B/._Spot growth assays ( plus minus oleate).tif
- Figure 4/4C/593 (GS string-mCh BODIPY Exp).tif
- __MACOSX/Figure 4/4C/._593 (GS string-mCh BODIPY Exp).tif
- Figure 4/4C/569 (Lro1-mCh BODIPY Exp).tif
- __MACOSX/Figure 4/4C/._569 (Lro1-mCh BODIPY Exp).tif
- Figure 4/4C/4 C Exponential.xlsx
- __MACOSX/Figure 4/4C/._4 C Exponential.xlsx
- Figure 4/4C/621 (GS string-mCh BODIPY Stat).tif
- __MACOSX/Figure 4/4C/._621 (GS string-mCh BODIPY Stat).tif
- Figure 4/4C/4 C Stationary.xlsx
- __MACOSX/Figure 4/4C/._4 C Stationary.xlsx
- Figure 4/4C/605 (Lro1-mCh BODIPY Stat).tif
- __MACOSX/Figure 4/4C/._605 (Lro1-mCh BODIPY Stat).tif
