# Supplementary material for: Partitioning of fatty acids between membrane and storage lipids controls ER membrane expansion
Source: EMBO J. 2025 Jan 3;44(3):781–800. doi: 10.1038/s44318-024-00355-3 (PMC11790888; doi:10.1038/s44318-024-00355-3)
Supplement: Supplementary file 5 — Source data Fig. 4 [file 44318_2024_355_MOESM5_ESM.zip › Figure 4/4C/4 C Exponential.xlsx]

## Sheet: Sheet1
	Lro1	GS string
experiment-1	0.0882786	0.117479	LD surface(μm²)/cells
experiment-2	0.0986591	0.117405	LD surface(μm²)/cells
experiment-3	0.0943888	0.144983	LD surface(μm²)/cells
experiment-4	0.0882134	0.0982827	LD surface(μm²)/cells
experiment-5	0.102264	0.0833513	LD surface(μm²)/cells
