# Supplementary material for: Partitioning of fatty acids between membrane and storage lipids controls ER membrane expansion
Source: EMBO J. 2025 Jan 3;44(3):781–800. doi: 10.1038/s44318-024-00355-3 (PMC11790888; doi:10.1038/s44318-024-00355-3)
Supplement: Supplementary file 5 — Source data Fig. 4 [file 44318_2024_355_MOESM5_ESM.zip › Figure 4/4C/4 C Stationary.xlsx]

## Sheet: Sheet1
	Lro1	GS string
experiment-1	0.640127	0.561665	LD surface(μm²)/cells
experiment-2	0.577752	0.645303	LD surface(μm²)/cells
experiment-3	0.642752	0.614597	LD surface(μm²)/cells
experiment-4	0.680252	0.595469	LD surface(μm²)/cells
experiment-5	0.706294	0.698519	LD surface(μm²)/cells
experiment-6	0.662078	0.542908	LD surface(μm²)/cells
experiment-7	0.688789	0.642266	LD surface(μm²)/cells
