# Supplementary material for: Partitioning of fatty acids between membrane and storage lipids controls ER membrane expansion
Source: EMBO J. 2025 Jan 3;44(3):781–800. doi: 10.1038/s44318-024-00355-3 (PMC11790888; doi:10.1038/s44318-024-00355-3)
Supplement: Supplementary file 6 — Source data Fig. 5 [file 44318_2024_355_MOESM6_ESM.zip]

Archive with 18 entries (14 files):
- Figure 5/
- __MACOSX/._Figure 5
- Figure 5/.DS_Store
- __MACOSX/Figure 5/._.DS_Store
- Figure 5/5C/
- __MACOSX/Figure 5/._5C
- Figure 5/5D/
- __MACOSX/Figure 5/._5D
- Figure 5/5B/
- __MACOSX/Figure 5/._5B
- Figure 5/5C/5C.xlsx
- __MACOSX/Figure 5/5C/._5C.xlsx
- Figure 5/5C/.DS_Store
- __MACOSX/Figure 5/5C/._.DS_Store
- Figure 5/5D/Spot growth assay (plus minus copper).tif
- __MACOSX/Figure 5/5D/._Spot growth assay (plus minus copper).tif
- Figure 5/5B/Spot growth assay (puls minus copper).tif
- __MACOSX/Figure 5/5B/._Spot growth assay (puls minus copper).tif
