# Supplementary material for: Partitioning of fatty acids between membrane and storage lipids controls ER membrane expansion
Source: EMBO J. 2025 Jan 3;44(3):781–800. doi: 10.1038/s44318-024-00355-3 (PMC11790888; doi:10.1038/s44318-024-00355-3)
Supplement: Supplementary file 6 — Source data Fig. 5 [file 44318_2024_355_MOESM6_ESM.zip › Figure 5/5C/5C.xlsx]

## Sheet: Sheet1
	Wild type vector	Wild type LRO1*	atg1Δ vector	atg1Δ LRO1*
experiment-1	0.199908	1.26971	0.302716	1.16373	LD surface(μm²)/cells
experiment-2	0.260836	1.24702	0.323478	0.99631	LD surface(μm²)/cells
experiment-3	0.256317	0.964862	0.201926	1.12804	LD surface(μm²)/cells
