# Supplementary material for: Partitioning of fatty acids between membrane and storage lipids controls ER membrane expansion
Source: EMBO J. 2025 Jan 3;44(3):781–800. doi: 10.1038/s44318-024-00355-3 (PMC11790888; doi:10.1038/s44318-024-00355-3)
Supplement: Supplementary file 7 — Source data Fig. 6 [file 44318_2024_355_MOESM7_ESM.zip]

Archive with 78 entries (71 files):
- Figure 6/
- __MACOSX/._Figure 6
- Figure 6/6F/
- __MACOSX/Figure 6/._6F
- Figure 6/6H/
- __MACOSX/Figure 6/._6H
- Figure 6/6G/
- __MACOSX/Figure 6/._6G
- Figure 6/.DS_Store
- __MACOSX/Figure 6/._.DS_Store
- Figure 6/6E/
- __MACOSX/Figure 6/._6E
- Figure 6/6D/
- __MACOSX/Figure 6/._6D
- Figure 6/6C/
- __MACOSX/Figure 6/._6C
- Figure 6/6F/.DS_Store
- __MACOSX/Figure 6/6F/._.DS_Store
- Figure 6/6F/6F montage time lapse.tif
- __MACOSX/Figure 6/6F/._6F montage time lapse.tif
- Figure 6/6H/6H.xlsx
- __MACOSX/Figure 6/6H/._6H.xlsx
- Figure 6/6H/28-1 Sec63-mNG.tif
- __MACOSX/Figure 6/6H/._28-1 Sec63-mNG.tif
- Figure 6/6H/28-1 Vph1-mCh.tif
- __MACOSX/Figure 6/6H/._28-1 Vph1-mCh.tif
- Figure 6/6H/28-1 Merge.tif
- __MACOSX/Figure 6/6H/._28-1 Merge.tif
- Figure 6/6G/.DS_Store
- __MACOSX/Figure 6/6G/._.DS_Store
- Figure 6/6G/6G.xlsx
- __MACOSX/Figure 6/6G/._6G.xlsx
- Figure 6/6E/C2-Snap-854 Vector (Sec63-mCh).tif
- __MACOSX/Figure 6/6E/._C2-Snap-854 Vector (Sec63-mCh).tif
- Figure 6/6E/C2-Snap-861 Cup1-Lro1* (Sec63-mCh).tif
- __MACOSX/Figure 6/6E/._C2-Snap-861 Cup1-Lro1* (Sec63-mCh).tif
- Figure 6/6E/C1-Snap-861 Cup1-Lro1* (BODIPY).tif
- __MACOSX/Figure 6/6E/._C1-Snap-861 Cup1-Lro1* (BODIPY).tif
- Figure 6/6E/Merge-Cup1-Lro1*.tif
- __MACOSX/Figure 6/6E/._Merge-Cup1-Lro1*.tif
- Figure 6/6E/Merge -Vector.tif
- __MACOSX/Figure 6/6E/._Merge -Vector.tif
- Figure 6/6E/C1-Snap-854 Vector (BODIPY).tif
- __MACOSX/Figure 6/6E/._C1-Snap-854 Vector (BODIPY).tif
- Figure 6/6D/6D.xlsx
- __MACOSX/Figure 6/6D/._6D.xlsx
- Figure 6/6C/38 no dgk1 z15 -1 (Sec63-mNG) copy.tif
- __MACOSX/Figure 6/6C/._38 no dgk1 z15 -1 (Sec63-mNG) copy.tif
- Figure 6/6C/28 Cup1-Lro1* z8-1 MERGE copy.tif
- __MACOSX/Figure 6/6C/._28 Cup1-Lro1* z8-1 MERGE copy.tif
- Figure 6/6C/38 no dgk1-1  z7.tif (Rtn1-mCh)-1 copy.tif
- __MACOSX/Figure 6/6C/._38 no dgk1-1  z7.tif (Rtn1-mCh)-1 copy.tif
- Figure 6/6C/22 Cup1-Lro1*[S324A] z7 MERGE copy.tif
- __MACOSX/Figure 6/6C/._22 Cup1-Lro1*[S324A] z7 MERGE copy.tif
- Figure 6/6C/35 pura z7-1 (Rtn1-mCh) copy.tif
- __MACOSX/Figure 6/6C/._35 pura z7-1 (Rtn1-mCh) copy.tif
- Figure 6/6C/22 Cup1-Lro1*[S324A] z7 (Sec63-mNG) copy.tif
- __MACOSX/Figure 6/6C/._22 Cup1-Lro1*[S324A] z7 (Sec63-mNG) copy.tif
- Figure 6/6C/38 no dgk1-1 z7.tif (Sec63-mNG)-1 copy.tif
- __MACOSX/Figure 6/6C/._38 no dgk1-1 z7.tif (Sec63-mNG)-1 copy.tif
- Figure 6/6C/35 pura z7-1 (Sec63-mNG) copy.tif
- __MACOSX/Figure 6/6C/._35 pura z7-1 (Sec63-mNG) copy.tif
- Figure 6/6C/35 pura z7 -1 MERGE copy.tif
- __MACOSX/Figure 6/6C/._35 pura z7 -1 MERGE copy.tif
- Figure 6/6C/38 no dgk1-1 MERGE z7 copy.tif
- __MACOSX/Figure 6/6C/._38 no dgk1-1 MERGE z7 copy.tif
- Figure 6/6C/28  Cup1-Lro1* z8-1 (Rtn1-mCh) copy.tif
- __MACOSX/Figure 6/6C/._28  Cup1-Lro1* z8-1 (Rtn1-mCh) copy.tif
- Figure 6/6C/22 Cup1-Lro1*[S324A] z13 (Sec63-mNG) copy.tif
- __MACOSX/Figure 6/6C/._22 Cup1-Lro1*[S324A] z13 (Sec63-mNG) copy.tif
- Figure 6/6C/22 Cup1-Lro1*[S324A] z7 (Rtn1-mCh) copy.tif
- __MACOSX/Figure 6/6C/._22 Cup1-Lro1*[S324A] z7 (Rtn1-mCh) copy.tif
- Figure 6/6C/28  Cup1-Lro1* z16-1 (Sec63-mNG) copy.tif
- __MACOSX/Figure 6/6C/._28  Cup1-Lro1* z16-1 (Sec63-mNG) copy.tif
- Figure 6/6C/35 puraz16-1 (Sec63-mNG) copy.tif
- __MACOSX/Figure 6/6C/._35 puraz16-1 (Sec63-mNG) copy.tif
- Figure 6/6C/28  Cup1-Lro1* z8-1 (Sec63-mNG) copy.tif
- __MACOSX/Figure 6/6C/._28  Cup1-Lro1* z8-1 (Sec63-mNG) copy.tif
