# Supplementary material for: Partitioning of fatty acids between membrane and storage lipids controls ER membrane expansion
Source: EMBO J. 2025 Jan 3;44(3):781–800. doi: 10.1038/s44318-024-00355-3 (PMC11790888; doi:10.1038/s44318-024-00355-3)
Supplement: Supplementary file 7 — Source data Fig. 6 [file 44318_2024_355_MOESM7_ESM.zip › Figure 6/6H/6H.xlsx]

## Sheet: Sheet1
experiment-1	vector	CUP1-LRO1*
time 0	0.22807	0.138211	% cells with whorls in the vacuole
time 60	0.1625	0.155738	% cells with whorls in the vacuole
time 90	0.128205	0.138889	% cells with whorls in the vacuole
time 120	0.174419	0.202532	% cells with whorls in the vacuole
experiment-2	vector	CUP1-LRO1*
time 0	0.100218	0.0703704	% cells with whorls in the vacuole
time 60	0.0803571	0.0974576	% cells with whorls in the vacuole
time 90	0.121212	0.121429	% cells with whorls in the vacuole
time 120	0.123377	0.144144	% cells with whorls in the vacuole
experiment-3	vector	CUP1-LRO1*
time 0	0.117117	0.0483092	% cells with whorls in the vacuole
time 60	0.0869565	0.0526316	% cells with whorls in the vacuole
time 90	0.126126	0.113821	% cells with whorls in the vacuole
time 120	0.0814815	0.130081	% cells with whorls in the vacuole
