# Supplementary material for: Partitioning of fatty acids between membrane and storage lipids controls ER membrane expansion
Source: EMBO J. 2025 Jan 3;44(3):781–800. doi: 10.1038/s44318-024-00355-3 (PMC11790888; doi:10.1038/s44318-024-00355-3)
Supplement: Supplementary file 7 — Source data Fig. 6 [file 44318_2024_355_MOESM7_ESM.zip › Figure 6/6G/6G.xlsx]

## Sheet: Sheet1
	vector	CUP1-LRO1*
experiment-1	0.175439	0.535354	% cells with normal ER morphology
experiment-2	0.2	0.644928	% cells with normal ER morphology
experiment-3	0.16129	0.672131	% cells with normal ER morphology
