# Supplementary material for: Partitioning of fatty acids between membrane and storage lipids controls ER membrane expansion
Source: EMBO J. 2025 Jan 3;44(3):781–800. doi: 10.1038/s44318-024-00355-3 (PMC11790888; doi:10.1038/s44318-024-00355-3)
Supplement: Supplementary file 7 — Source data Fig. 6 [file 44318_2024_355_MOESM7_ESM.zip › Figure 6/6D/6D.xlsx]

## Sheet: Sheet1
	vector	CUP1-LRO1*	CUP1-LRO1*[S324A]
experiment-1	0.131034	0.542662	0.156499	% cells with normal ER morphology
experiment-2	0.156757	0.392593	0.150134	% cells with normal ER morphology
experiment-3	0.137931	0.440252	0.161111	% cells with normal ER morphology
experiment-4	0.132479	0.60084	0.160714	% cells with normal ER morphology
