# Supplementary material for: Partitioning of fatty acids between membrane and storage lipids controls ER membrane expansion
Source: EMBO J. 2025 Jan 3;44(3):781–800. doi: 10.1038/s44318-024-00355-3 (PMC11790888; doi:10.1038/s44318-024-00355-3)
Supplement: Supplementary file 8 — Source data Fig. 7 [file 44318_2024_355_MOESM8_ESM.zip]

Archive with 76 entries (68 files):
- Figure 7/
- __MACOSX/._Figure 7
- Figure 7/.DS_Store
- __MACOSX/Figure 7/._.DS_Store
- Figure 7/7D/
- __MACOSX/Figure 7/._7D
- Figure 7/7C/
- __MACOSX/Figure 7/._7C
- Figure 7/7B/
- __MACOSX/Figure 7/._7B
- Figure 7/7E/
- __MACOSX/Figure 7/._7E
- Figure 7/7G/
- __MACOSX/Figure 7/._7G
- Figure 7/7A/
- __MACOSX/Figure 7/._7A
- Figure 7/7H/
- __MACOSX/Figure 7/._7H
- Figure 7/7D/7 D.xlsx
- __MACOSX/Figure 7/7D/._7 D.xlsx
- Figure 7/7D/Image 6 (Lro1* Pah1-7A).tif
- __MACOSX/Figure 7/7D/._Image 6 (Lro1* Pah1-7A).tif
- Figure 7/7D/Image 16 (Lro1 Vector).tif
- __MACOSX/Figure 7/7D/._Image 16 (Lro1 Vector).tif
- Figure 7/7C/.DS_Store
- __MACOSX/Figure 7/7C/._.DS_Store
- Figure 7/7C/Spot growth assay (Gluc Gal).tif
- __MACOSX/Figure 7/7C/._Spot growth assay (Gluc Gal).tif
- Figure 7/7B/Vector.tif
- __MACOSX/Figure 7/7B/._Vector.tif
- Figure 7/7B/Cup1-Lro1*.tif
- __MACOSX/Figure 7/7B/._Cup1-Lro1*.tif
- Figure 7/7B/Pah1.tif
- __MACOSX/Figure 7/7B/._Pah1.tif
- Figure 7/7E/Image 5z17 (Lro1* Pah1-7A) cortical.tif
- __MACOSX/Figure 7/7E/._Image 5z17 (Lro1* Pah1-7A) cortical.tif
- Figure 7/7E/Image 16z25 (Lro1 vector) middle .tif
- __MACOSX/Figure 7/7E/._Image 16z25 (Lro1 vector) middle .tif
- Figure 7/7E/Image 5z31 (Lro1* Pah1-7A) middle.tif
- __MACOSX/Figure 7/7E/._Image 5z31 (Lro1* Pah1-7A) middle.tif
- Figure 7/7E/Image 16z12 (Lro1 vector) cortical.tif
- __MACOSX/Figure 7/7E/._Image 16z12 (Lro1 vector) cortical.tif
- Figure 7/7G/.DS_Store
- __MACOSX/Figure 7/7G/._.DS_Store
- Figure 7/7G/Image 1.12 (Lro1 vector).tif
- __MACOSX/Figure 7/7G/._Image 1.12 (Lro1 vector).tif
- Figure 7/7G/Image 4.38 (Lro1* Pah1-7A).tif
- __MACOSX/Figure 7/7G/._Image 4.38 (Lro1* Pah1-7A).tif
- Figure 7/7G/7 G.xlsx
- __MACOSX/Figure 7/7G/._7 G.xlsx
- Figure 7/7A/Galactose (Pah1-GFP).tif
- __MACOSX/Figure 7/7A/._Galactose (Pah1-GFP).tif
- Figure 7/7A/Galactose (Sec63-mCh).tif
- __MACOSX/Figure 7/7A/._Galactose (Sec63-mCh).tif
- Figure 7/7A/.DS_Store
- __MACOSX/Figure 7/7A/._.DS_Store
- Figure 7/7A/Glucose (Sec63-mCh).tif
- __MACOSX/Figure 7/7A/._Glucose (Sec63-mCh).tif
- Figure 7/7A/Glucose (Pah1-GFP).tif
- __MACOSX/Figure 7/7A/._Glucose (Pah1-GFP).tif
- Figure 7/7A/Galactose (Merge).tif
- __MACOSX/Figure 7/7A/._Galactose (Merge).tif
- Figure 7/7A/Glucose (Merge).tif
- __MACOSX/Figure 7/7A/._Glucose (Merge).tif
- Figure 7/7H/Merge Lro1* Pah1-7A.tif
- __MACOSX/Figure 7/7H/._Merge Lro1* Pah1-7A.tif
- Figure 7/7H/Image 8z22 Lro1* Pah1-7A (Psr1 [1-28]-mCh).tif
- __MACOSX/Figure 7/7H/._Image 8z22 Lro1* Pah1-7A (Psr1 [1-28]-mCh).tif
- Figure 7/7H/Merge Lro1 vector.tif
- __MACOSX/Figure 7/7H/._Merge Lro1 vector.tif
- Figure 7/7H/Image 3z21 Lro1 vector (Psr1 [1-28]-mCh).tif
- __MACOSX/Figure 7/7H/._Image 3z21 Lro1 vector (Psr1 [1-28]-mCh).tif
- Figure 7/7H/Image 3z21 Lro1 vector (Sec63-mCh).tif
- __MACOSX/Figure 7/7H/._Image 3z21 Lro1 vector (Sec63-mCh).tif
- Figure 7/7H/Image 8z22 Lro1* Pah1-7A (Sec63-mNG).tif
- __MACOSX/Figure 7/7H/._Image 8z22 Lro1* Pah1-7A (Sec63-mNG).tif
