# Supplementary material for: Partitioning of fatty acids between membrane and storage lipids controls ER membrane expansion
Source: EMBO J. 2025 Jan 3;44(3):781–800. doi: 10.1038/s44318-024-00355-3 (PMC11790888; doi:10.1038/s44318-024-00355-3)
Supplement: Supplementary file 8 — Source data Fig. 7 [file 44318_2024_355_MOESM8_ESM.zip › Figure 7/7D/7 D.xlsx]

## Sheet: Sheet1
	vector LRO1	vector LRO1*	PAH1 7a LRO1	PAH1 7A LRO1*
experiment-1	15.7563	13.7178	12.6025	8.92239	cER area/cell area (%)
experiment-2	14.7426	14.6662	12.1954	8.63966	cER area/cell area (%)
experiment-3	14.8964	15.3128	12.0901	10.0353	cER area/cell area (%)
