# Supplementary material for: Partitioning of fatty acids between membrane and storage lipids controls ER membrane expansion
Source: EMBO J. 2025 Jan 3;44(3):781–800. doi: 10.1038/s44318-024-00355-3 (PMC11790888; doi:10.1038/s44318-024-00355-3)
Supplement: Supplementary file 8 — Source data Fig. 7 [file 44318_2024_355_MOESM8_ESM.zip › Figure 7/7G/7 G.xlsx]

## Sheet: Sheet1
	vector LRO1	vector LRO1*	PAH1 7A LRO1	PAH1 7A LRO1*
experiment-1	0.152615	0.981231	0.326658	1.12894	LD surface(μm²)/cells
experiment-2	0.161583	0.924254	0.434943	1.15784	LD surface(μm²)/cells
experiment-3	0.165483	1.07176	0.576883	1.27686	LD surface(μm²)/cells
experiment-4	0.162917	0.984311	0.523612	1.17074	LD surface(μm²)/cells
