# Supplementary material for: Partitioning of fatty acids between membrane and storage lipids controls ER membrane expansion
Source: EMBO J. 2025 Jan 3;44(3):781–800. doi: 10.1038/s44318-024-00355-3 (PMC11790888; doi:10.1038/s44318-024-00355-3)
Supplement: Supplementary file 9 — Source data Fig. 8 [file 44318_2024_355_MOESM9_ESM.zip]

Archive with 28 entries (24 files):
- Figure 8/
- __MACOSX/._Figure 8
- Figure 8/.DS_Store
- __MACOSX/Figure 8/._.DS_Store
- Figure 8/8A/
- __MACOSX/Figure 8/._8A
- Figure 8/8C/
- __MACOSX/Figure 8/._8C
- Figure 8/8B/
- __MACOSX/Figure 8/._8B
- Figure 8/8A/Merge pah1D.tif
- __MACOSX/Figure 8/8A/._Merge pah1D.tif
- Figure 8/8A/Image 1 pah1D (Lro1-mCh).tif
- __MACOSX/Figure 8/8A/._Image 1 pah1D (Lro1-mCh).tif
- Figure 8/8A/Image 14 PAH1 (Lro1-mCh).tif
- __MACOSX/Figure 8/8A/._Image 14 PAH1 (Lro1-mCh).tif
- Figure 8/8A/Merge PAH1.tif
- __MACOSX/Figure 8/8A/._Merge PAH1.tif
- Figure 8/8C/8 C.xlsx
- __MACOSX/Figure 8/8C/._8 C.xlsx
- Figure 8/8B/Merge Pah1-7A.tif
- __MACOSX/Figure 8/8B/._Merge Pah1-7A.tif
- Figure 8/8B/Merge Vector.tif
- __MACOSX/Figure 8/8B/._Merge Vector.tif
- Figure 8/8B/Image 24z10 Vector (Lro1*-mNG).tif
- __MACOSX/Figure 8/8B/._Image 24z10 Vector (Lro1*-mNG).tif
- Figure 8/8B/Image 33z11 Pah1-7A (Lro1*-mNG).tif
- __MACOSX/Figure 8/8B/._Image 33z11 Pah1-7A (Lro1*-mNG).tif
