# Supplementary material for: Partitioning of fatty acids between membrane and storage lipids controls ER membrane expansion
Source: EMBO J. 2025 Jan 3;44(3):781–800. doi: 10.1038/s44318-024-00355-3 (PMC11790888; doi:10.1038/s44318-024-00355-3)
Supplement: Supplementary file 9 — Source data Fig. 8 [file 44318_2024_355_MOESM9_ESM.zip › Figure 8/8C/8 C.xlsx]

## Sheet: Sheet1
	vector	PAH1 7A
experiment-1	0	0.0481928	%cells with nucleolar LRO1*-mNG
experiment-2	0.0129032	0.0892019	%cells with nucleolar LRO1*-mNG
experiment-3	0.0125392	0.121622	%cells with nucleolar LRO1*-mNG
experiment-4	0.0107143	0.105263	%cells with nucleolar LRO1*-mNG
experiment-5	0.0276498	0.176471	%cells with nucleolar LRO1*-mNG
